# Supplementary material for: Social protection and informality in Latin America during the COVID-19 pandemic
Source: PLoS One. 2021 Nov 4;16(11):e0259050. doi: 10.1371/journal.pone.0259050 (PMC8568185; doi:10.1371/journal.pone.0259050)
Supplement: S1 File — (ZIP) [file pone.0259050.s001.zip]

Archive with 2 entries (2 files):
- SupportingInfoS1File.tex
- SupportingInfoS1File_TrackChanges.pdf
